# Supplementary material for: Outcomes of endovascular treatment versus bypass surgery for critical limb ischemia in patients with thromboangiitis obliterans
Source: PLoS One. 2018 Oct 9;13(10):e0205305. doi: 10.1371/journal.pone.0205305 (PMC6177182; doi:10.1371/journal.pone.0205305)
Supplement: S1 Data — (XLSX) [file pone.0205305.s001.xlsx]

## Sheet: Sheet1
Patient No.	Age (years)	Gender	smoking	Pack year	BMI	Procedure	Ruthrford_classification	Resting_pain	Ulcer	Gangrene	Skin_defect	Time_interval (months)	Lesion	FP_artery	TP artery	FP_TP artery	Linton_patch	Distal_AVF	F/U months	Primary_occlusive_event	Primary_patency_duration	Major_amputation	Secondary_patency_event	Secondary_patency_duration	Minor_amputation
1	68	0	2	100	30.74	1	6	0	0	1	1	200	PA/TPA/ATA/PTA	0	0	1	0	0	47	0	47	0	0	47	1
2	71	0	1	45	19.83	1	4	1	0	0	0	252	SFA/PA/ATA/PTA/PER	0	0	1	0	0	113	1	22	1	1	29	0
3	55	0	1	15	30.39	1	4	1	0	0	0	46	PA/TPA/PTA	0	0	1	0	0	36	0	36	0	1	0	0
4	57	0	2	50	23.93	1	6	0	0	1	1	116	SFA/PA	1	0	0	0	0	54	0	54	0	0	54	0
5	48	0	1	60	32.82	1	4	1	0	0	0	29	PA/ATA/PTA	0	0	1	0	0	59	1	3	0	1	26	0
6	36	0	1	10	19.18	1	6	0	0	1	1	120	PTA/ATA/PER	0	1	0	0	0	14	1	12	0	0	14	1
7	42	0	2	10	29.33	1	4	1	0	0	0	86	PTA/ATA	0	1	0	0	0	13	1	7	0	1	7	0
8	47	0	1	18	25.45	1	4	1	0	0	0	0	SFA/PTA/ATA	0	0	1	0	0	55	1	24	0	0	55	0
9	39	0	2	20	22.53	1	5	0	1	0	1	47	PA/ATA/PTA	0	0	1	0	0	76	0	76	0	0	76	1
10	39	0	1	20	28.73	1	4	1	0	0	0	0	SFA/PA/ATA/PTA	0	0	1	0	0	78	1	3	0	1	3	0
11	46	0	1	18	23.81	1	6	0	0	1	1	29	SFA/PA	1	0	0	0	0	73	0	73	0	0	73	0
12	33	0	1	8	23.26	1	4	1	0	0	0	0	PA/ATA/PTA/PER	0	0	1	0	0	14	1	1	0	0	14	0
13	48	0	1	30	21.2	1	6	0	0	1	1	0	SFA/PA	1	0	0	0	0	14	1	6	1	1	6	0
14	41	0	1	20	26.81	1	6	0	0	1	1	0	PA/ATA/PTA	0	0	1	0	0	2	0	2	0	0	2	0
15	68	0	1	30	14.53	1	6	0	0	1	1	7	SFA/PA/ATA/PTA	0	0	1	0	0	51	1	4	0	0	51	0
16	20	0	1	8	25.04	1	4	1	0	0	0	0	ATA/PER/PTA	0	1	0	0	0	30	0	51	0	0	30	0
17	60	0	1	67	26.1	1	5	0	1	0	1	12	ATA/PTA	0	1	0	0	0	23	0	30	0	0	23	1
18	47	0	1	5	17.71	1	6	0	0	1	1	0	PA/TPA/ATA/PTA	0	0	1	0	0	30	0	23	0	0	30	1
19	45	0	1	10	22.05	1	5	0	1	0	1	0	SFA/PA	1	0	0	0	0	32	1	7	0	0	32	1
20	37	1	1	33	17.71	1	4	1	0	0	0	0	SFA/PA/ATA/PTA	0	0	1	0	0	21	0	21	0	0	21	0
21	37	0	1	33	27.56	1	4	1	0	0	0	0	SFA/PA/ATA/PTA	0	0	1	0	0	1	0	1	0	0	1	0
22	47	0	1	20	22.19	1	5	0	1	0	1	0	SFA/PA/TPA/ATA/PTA	0	0	1	0	0	14	0	14	0	0	14	0
23	27	0	1	10	21.77	0	5	0	1	0	1	0	PTA	0	1	0	0	0	107	1	67	0	0	107	0
24	41	0	1	17	19.95	0	6	0	0	1	1	0	ATA/PER	0	1	0	1	1	20	0	20	0	0	20	1
25	42	0	1	20	21.46	0	5	0	1	0	1	3	SFA/PA/ATA/PTA	0	0	1	0	0	115	0	115	0	0	115	0
26	29	0	2	5	20.86	0	5	0	1	0	1	0	SFA/PA/PTA/PER	0	0	1	0	0	22	1	7	1	1	18	0
27	37	0	2	10	22.02	0	5	0	1	0	0	105	PA/ATA	0	0	1	1	0	94	1	11	0	1	21	0
28	42	0	1	10	21.91	0	6	0	0	1	1	178	PA/TP trunk/PTA/ATA	0	0	1	0	0	56	1	2	0	1	2	0
29	29	0	2	10	31.67	0	6	0	0	1	1	0	PA/ATA/PTA	0	0	1	1	0	55	1	0	0	1	0	0
30	41	0	1	5	19.88	0	6	0	0	1	1	0	PA/TP trunk/PTA/ATA/PER	0	0	1	0	0	34	0	34	0	0	34	0
31	22	0	1	2	27.4	0	6	0	0	1	1	0	PA/TP trunk/ATA/PTA/PER	0	0	1	0	0	3	0	3	0	0	3	0
32	52	0	1	45	27.14	0	6	0	0	1	1	214	ATA/PTA/PER	0	1	0	0	0	1	0	1	0	0	1	0
33	47	0	2	30	30.49	0	6	0	0	1	1	0	PA/ATA/PTA	0	0	1	1	1	3	0	3	0	0	3	0
